# Supplementary material for: Plasma biomarkers of inflammation, coagulation, and brain injury as predictors of delirium duration in older hospitalized patients
Source: PLoS One. 2019 Dec 19;14(12):e0226412. doi: 10.1371/journal.pone.0226412 (PMC6922408; doi:10.1371/journal.pone.0226412)
Supplement: S1 Table — (CSV) [file pone.0226412.s001.csv]

homemed_steroids	charlson	dementia_lib	il6	il8	s100b	PAI	sTNFR1	proteinC	etiol4_cns_dich1	etiol4_infection_sys_dich1	baseline_oars_adl	aps_withage	delirium_duration
0	1	1	1.68	45.16	85.97	221001.31	4851.42	75.93	0	0	5	8	1
0	4	0	4.08	3.35	11.3	211702.3	1826.57	70.41	0	0	26	9	0
0	5	0	2.52	1.2	152.77	222924.69	11222.21	146.44	0	1	21	8	0
0	3	0	3.17	3.14	1.35	397660.06	4717.22	97.9	0	1	26	5	0
0	1	0	1.69	2.29	1.35	375586.33	2824.6	93.1	0	0	28	8	0
0	3	0	5.35	2.18	15.53	353558.19	5322.5	167.91	0	1	5	7	5
0	2	1	0.86	1.93	127.84	463101.69	6646.79	63.18	0	0	14	9	2
0	5	1	13.88	11.98	78.83	796304.1	4640.04	134.32	0	1	23	9	3
0	4	0	1.2	8.83	14.57	203216.6	2564.86	54.02	0	0	26	10	0
0	4	0	1.22	5.21	18.7	174785.57	12814.51	71.26	0	0	28	11	0
1	9	0	5.79	5.79	1.35	1048084.02	6209.91	147.52	0	0	25	9	0
0	0	0	0.36	3.34	1.35	225764.28	2764.59	16.49	1	0	28	8	0
0	0	0	2.86	1.99	15.85	141568.58	3345.57	20.84	1	0	20	8	0
1	4	1	4.04	3.37	96.25	204167.06	12564.36	37.29	0	1	4	9	6
0	2	1	5.82	8.46	37.83	385179.93	4620.3	43.15	0	1	19	7	6
0	5	1	2.38	3.94	58.34	350702.21	5951.97	35.94	1	0	28	8	1
1	8	0	48.6	1.8	29.4	70411.96	1813.83	36.29	0	1	18	10	0
0	3	1	2.7	6.46	85.04	65969.56	5303.42	36.49	0	0	17	10	1
0	3	1	0.42	3.14	14.831	168169.54	3623.68	41.15	1	0	17	9	0
1	5	0	0.24	1.6	18.07	419550.36	3947.98	71.81	0	0	28	14	0
1	3	0	1.71	5.07	5.002	272822.84	7802.47		0	0	28	8	0
0	2	0	2.11	0.89	15.21	245749.35	1725.17	21	0	0	27	6	0
0	3	1	2.29	3.78	19.34	197763.85	4893.54	21.24	0	1	7	9	3
0	2	1	0.23	1.85	8.47	202542.87	13759.68	13.51	0	0	28	7	0
0	2	0	0.93	1.57	8.79	138500.27	2355.79	85.48	0	0	24	7	0
0	5	1	6.73	15.8	1.35	564445.46	2422.02	53.79	0	0	13	9	2
0	2	0	7.28	3.08	34.39	246545.38	11800.97	97.45	0	0	22	8	0
0	3	0	5.23	7.94	18.441	1031560.92	13165.2	75.93	0	0	27	11	0
0	2	1	5.42	5.76	21.55	318128.71	6407.6	16.24	0	1	1	11	4
1	8	1	2.39	6.32	31.28	285081.05	5246.26	39.41	0	1	17	16	7
0	1	0	0.39	16.79	29.09	230223.3	9480.61	95.85	0	0	28	9	0
0	3	0	0.94	0.88	9.44	163774.27	2840.24	25.04	0	0	28	5	0
0	2	0	1.85	4.61	1.35	229985.27	6674.81	50.04	0	0	27	8	0
0	2	1	5.26	2.28	1.35	99834.98	2976.49	24.05	0	1	12	10	1
0	1	1	1.3	2.43	1.35	119084.31	4252.27		1	0	18	8	2
0	5	0	72.81	6.98	136.02	1289824.23	8123.16	22.83	0	1	12	19	2
0	2	1	8.89	15.64	42.18	631488.9	33159.38	24.54	0	1	13	6	7
1	5	0	66.82	17.98	113.8	613436.02	4368.5	24.22	0	1	25	11	3
1	10	0	165.38	15.73	99.98	366079.6	2201.62	70.38	0	1	21	22	5
0	4	0	1.29	3.74	13.94	157091.86	4162.76	33.78	0	0	25	23	1
0	5	1	10.15	5.66	40	130325.19	3939.76	72.06	0	1	10	12	8
0	0	0	7.16	2.28	92.78	181503.23	4796.45	80.16	1	0	28	12	8
0	6	0	0.29	7.98	8.48	219041.39	7191.27	14.41	0	0	26	7	0
0	6	1	4.19	8.66	50.98	103860.01	3076.47	40.5	0	1	16	14	4
0	5	1	12.04	3.15	22.35	618464.47	988.69	93.98	0	0	27	11	3
0	2	0	3.26	4.94	72.49	1291192.09	3144.84	101.44	1	1	26	10	8
0	4	0	2.63	1.56	5.55	111473.36	10893.43	10.04	0	0	28	9	0
0	1	0	1.81	1.29	21.04	192234.98	21563.01	102.96	1	0	27	6	0
1	3	1	0.69	1.82	22.02	175147.65	4468.77	164.7	1	0	11	5	3
0	4	0	9.99	2.37	1.35	177494.67	2327.15	25.79	0	1	21	13	0
1	6	1	119.19	3.96	37.83	467620.37	2998.42	142.32	0	0	25	8	0
0	2	1	0.92	3.35	38.45	571346.47	11571.34	95.34	0	1	9	6	6
0	0	0	1.47	1.24	18.41	51352.3	4499.76	9.4	0	0	22	14	0
1	3	0	0.91	7.73	24.6	382978.81	1713.41	81.52	0	1	28	19	0
0	6	1	466.74	6.22	34.73	902713.75	3094.81	80.37	0	0	17	15	0
0	1	1	0.43	4.81	19.07	72906.2	3626.17	48.62	1	0	20	10	0
1	2	1	5.76	1.65	15.07	126213.25	4595.53	52.54	0	1	23	6	0
0	4	0	4.76	2.73	51.28	356837.69	3186.6	59.77	0	0	15	13	4
0	3	0	1.36	16.43	82.22	137532.96	1729.7	34.82	1	0	27	10	0
0	0	0	0.99	3.18	1.35	214963.55	5654.45	65	0	0	28	7	0
0	3	1	1.91	4.05	1.35	293490.04	5397.29	70.4	0	0	26	10	0
0	5	0	0.95	7.41	16.08	191183.43	5029.93	61.75	0	0	17	10	0
0	0	1	1.23	0.93	14.06	105873.53	8345.6	74.22	0	1	12	7	0
0	2	0	1.15	2.41	13.72	380889.95	7194.49	67.91	0	0	28	7	0
1	2	0	21.93	3.4	31.6	1011629.47	3111.31	73.54	0	0	26	5	0
0	4	0	6.99	3.38	24.28	145551.53	4503.19	33.15	0	0	27	5	0
0	2	0	1.69	6.91	1.35	386638.42	10173.08	61.8	1	0	28	9	4
0	8	1	3.23	4.74	143.8	388424.17	1999.82	42.66	0	0	14	11	4
0	2	0	3.46	10.34	57.59	694975.88	2894.88	37.12	0	0	20	7	2
0	3	0	2.12	3.66	21.05	508920.86	8281.54	119.21	0	0	25	9	0
0	3	1	4.75	1.68	35.35	431557.98	2134.45	158.09	0	1	28	19	2
1	3	0	52.01	7.85	15.64	1036338.84	9092.17	14.94	0	1	28	5	0
0	3	0	12.03	7.85	53.69	533971.2	5934.19	43.92	0	0	25	11	0
0	1	1	3	1.94	107.09	530734.85	2109.15	55.53	0	1	3	7	1
0	1	0	2.55	4.19	1.35	806017.9	13419.01	23.18	0	0	23	8	1
1	0	0	2.34	11.39	64.47	261171	2693.67	40.7	0	0	27	8	0
0	2	0	0.97	2.19	1.35	190271.69	6790.59	29.19	0	0	26	6	0
0	6	1	4.99	5.8	86.03	10299.88	2231.77	32.04	0	1	13	5	0
0	6	1	2.79	6.23	95.41	388950.52	20003.5	74.12	0	0	21	15	3
0	2	1	1.47	2.26	29.1	570124.66	6942.97	111.93	1	1	11	8	0
0	4	0	0.95	2.61	1.35	115887.16	10578.04	106.26	0	0	28	9	0
0	1	0	9.02	2.26	14.83	681032.14	5072.33	87.79	0	1	27	12	0
0	7	1	2.83	1.82	40.7	297043.71	4007.15	107.44	0	1	11	11	0
0	3	0	1.82	1.78	91.89	877419.5	5031.4	120.1	0	1	11	6	0
0	1	0	1.72	4.67	11.714	679669.65	6154.44	163.56	0	0	25	6	0
1	3	0	8.02	7.28	31.45	406421.83	3580.69	125.47	0	0	26	8	0
1	9	0	0.54	3.32	36.1	220084.44	3559.06	210.26	0	0	22	10	0
0	5	1	1.62	1.46	14.83	143183.61	6754.12	69.55	0	0	26	6	0
0	6	0	0.67	1.7	30.28	367414.51	6635.22	79.47	0	0	27	14	0
0	2	1	9.67	5.76	1.35	71536.63	19363.91	62.55	0	0	14	8	0
0	1	0	0.94	1.79	12.66	443455.74	4110.24	83.08	0	0	25	12	0
0	0	1	2.89	4.59	10.46	360040.89	5588.69	107.25	0	1	27	6	2
0	3	1	3.52	3.05	1.35	194469.12	2943.05	68.8	0	1	2	10	6
0	2	1	2.95	0.87	46.73	305487.77	6578.61	92.32	0	1	23	11	3
1	6	0	20.24	5.26	45.63	336173.3	4448.82	66.75	0	1	27	12	0
0	3	1	1.15	1.69	8.197	139037.04	4276.16	50.32	0	0	15	12	0
0	6	0	800.23	675.3	1.35	289112.03	2501.53	81.21	0	1	27	7	1
1	5	0	2.15	4.9	26.671	230448.67	5890.08	6.42	0	1	28	22	0
0	2	0	1.6	2.24	1.35	87110.18	3158.7	113.48	0	0	26	5	0
0	6	1	2.55	15.23	42.861	1003259.12	2333.52	62.13	0	0	19	19	8
0	5	1	3.09	2.65	115.496	256808.72	5122.28	127.24	0	1	12	10	0
0	0	0	0.85	1.61	1.35	253913.55	21900.64	127.4	1	0	28	7	0
0	3	1	1.66	2.86	22.045	235687.44	8905.84	35.96	0	0	1	8	3
0	0	0	63.85	26.83	39.555	516181.59	5658.32	104.94	0	0	25	6	0
0	4	0	1.67	21.88	29.989	726665.93	21013.76	116.19	0	1	25	12	0
0	2	0	6.4	5.26	15.468	302626.68	2459.58	124.56	0	0	26	10	0
0	0	1	1.91	21.65	29.991	506959.23	2968.96	128.71	0	0	22	5	0
0	4	0	3.39	3.26	12.158	258487.42	4013.77	74.2	0	0	28	13	0
0	2	1	22.89	29.9	1.35	410933.03	2413.64	43.95	0	1	12	21	5
1	6	1	3.95	1.67	16.468	632260.59	12344.39	104.68	0	1	9	13	4
0	4	0	2.7	1.93	30.175	471562.49	10620.1	114.79	0	0	28	11	0
0	2	1	3.55	1.86	1.35	63721.92	6740.2	113.31	1	0	17	9	4
0	0	1	12.57	6.4	45.981	555837.83	2386.94	127.22	0	1	11	8	1
1	4	1	13.14	6.68	1.35	163232.37	3874.22	90.25	0	1	15	9	2
0	3	1	1.79	15.18	41.981	450637.61	2743.17	116.88	1	0	23	14	1
0	2	0	1.71	3.73	6.272	126182.42	5629.61	72.28	0	1	22	12	0
0	5	0	1.18	2.06	24.824	115208.18	7315.4	101.58	0	1	13	10	0
1	1	1	0.8	2.34	2.086	264537.15	6397.66	74.92	0	1	22	8	0
0	6	0	1.49	3.67	21.49	166894.95	3056.42	85.08	0	0	26	9	0
0	2	0	1.32	3.87	10.45	165003.22	2141.91	49.1	0	0	28	6	0
1	2	1	0.32	2.43	14.971	285818.51	1909.26	80.84	0	1	21	6	1
0	1	1	0.54	6.68	1.35	183246.98	3643	70.42	0	0	22	8	1
0	3	1	0.81	2.12	1.35	63343.76	2982.6	120.56	0	0	25	8	0
0	1	1	4.45	6.85	33.121	401168.64	7042.34	72.61	0	1	1	8	2
0	1	0	1.27	3.33	1.35	247952.26	2180.84	108.57	1	0	16	8	3
0	1	0	1.09	3.14	9.326	267101.1	7267.22	94.66	0	1	18	8	0
0	1	0	1.7	2.47	21.49	426245.81	5341.84	121.76	0	0	26	5	0
0	1	0	12.56	6.13	1.35	151453.86	4276.2	62.82	1	0	27	17	5
0	2	1	0.73	4.59	1.35	99788.06	7695.53	120.46	0	1	23	9	6
0	3	0	14.37	4.04	1.35	180867.55	2416.26	106.91	0	1	20	10	0
0	2	1	0.86	2.39	15.349	337336.95	10927.44	53.7	0	1	7	14	3
1	3	1	0.68	3.01	19.821	631199.78	6132.16	53.98	1	0	26	5	0
1	5	0	4.48	1.5	7.614	353867.43	5902.94	100.15	0	0	28	7	0
0	4	0	3.83	42.73	72.071	266627.56	151779.15	94.32	0	0	26	13	5
0	3	1	7.05	2.95	1.35	121227.66	4427.15	107.82	0	1	8	8	4
1	6	0	2.89	3.57	4.719	428734.97	3895.6	237.55	0	0	18	6	0
0	6	1	25.54	18.81	1.35	305822.38	16537.45	21.91	0	0	20	10	1
0	1	0	1.37	1.23	26.875	195823.32	2448.92	110.26	1	0	28	9	0
1	2	0	9.13	1.68	23.076	101909.83	4713.91	74.26	0	1	28	7	0
0	1	0	2.39	16.23	1.432	471272.41	5260.72	88.07	0	0	28	9	0
0	5	1	38.83	5.43	13.21	249259.02	66223.53	89.97	0	1	19	13	0
0	4	1	66.01	4.62	1.35	113065.51	11713.38	124.29	0	0	8	10	8
0	2	1	2.24	6.81	1.35	306210.04	3196.48	127.22	0	0	17	8	1
0	0	0	5.53	2.24	3.253	143659.72	5389.01	79.67	0	0	28	8	0
0	4	1	2.9	3.47	37.367	148759.13	13465.53	88.99	0	1	9	7	6
0	2	1	2.43	1.35	21.495	218579.6	3118.02	86.38	0	0	24	9	4
1	5	1	7.7	6.5	1.35	116472.29	10793.93	26.64	0	0	22	11	0
0	6	1	7.44	3.81	1.35	119378.91	8006.67	96.45	1	1	4	6	3
0	1	1	0.33	1.56	5.865	178287.95	2525.03	110.3	0	0	28	7	0
0	0	0	0.48	2.4	18.181	227618.06	1859.33	71.12	0	0	26	8	0
1	7	1	2.95	4.26	10.686	505071.54	8169.16	69.46	0	0	17	19	2
0	2	0	0.94	5.09	11.438	741143.09	2571.64	74.1	1	0	28	9	2
1	2	1	2.4	17.7	1.35	206675.98	6477.56	51.64	0	1	27	8	0
0	5	0	0.71	4.59	23.471	149494.37	4140.78	109.08	0	0	19	13	0
0	1	0	0.46	10.4	1.35	221752.56	4901.73	69.47	0	0	25	12	0
0	4	1	4.92	1.24	6.852	158164.77	8192.66	90.51	0	0	21	5	1
